# Supplementary material for: Soybean TIP Gene Family Analysis and Characterization of GmTIP1;5 and GmTIP2;5 Water Transport Activity
Source: Front Plant Sci. 2016 Oct 21;7:1564. doi: 10.3389/fpls.2016.01564 (PMC5073556; doi:10.3389/fpls.2016.01564)
Supplement: Supplementary file 1 [file Table_1.XLSX]

## Sheet: Table S1
Table S1. Gene name, locus ID and location in the genome.
Gene name	Locus name (Ver 1)	Locus name (Ver 2)	Genome location (Ver 2)
GmTIP1;1	Glyma13g20940	Glyma.13G146300	Chr13:25921889..25923876 reverse
GmTIP1;2	Glyma19g37000	Glyma.19G186100	Chr19:44462011..44463438 reverse
GmTIP1;3	Glyma03g34310	Glyma.03G185900	Chr03:39767328..39768649 reverse
GmTIP1;4	Glyma12g07120	Glyma.12G066200	Chr12:4870919..4872091 reverse
GmTIP1;5	Glyma11g15200	Glyma.11G143100	Chr11:10924084..10925772 reverse
GmTIP1;6	Glyma13g40820	Glyma.13G333100	Chr13:42710256..42711669 forward
GmTIP1;7	Glyma10g43680	Glyma.10G290600	Chr10:50868634..50870171 reverse
GmTIP1;8	Glyma18g52360	Glyma.18G286700	Chr18:56691474..56693457 forward
GmTIP1;9	Glyma02g10520	Glyma.02G094700	Chr02:8499098..8500824 reverse
GmTIP2;1	Glyma13g43250	Glyma.13G356000	Chr13:44442689..44444217 forward
GmTIP2;2	Glyma15g02090	Glyma.15G018100	Chr15:1392865..1395155 reverse
GmTIP2;3	Glyma19g04450	Glyma.19G035400	Chr19:4657558..4658763 forward
GmTIP2;4	Glyma08g21730	Glyma.08G203000	Chr08:16469763..16471666 forward
GmTIP2;5	Glyma07g02060	Glyma.07G018000	Chr07:1437693..1439843 forward
GmTIP2;6	Glyma11g03690	Glyma.11G034000	Chr11:2484400..2487213 forward
GmTIP2;7	Glyma01g41670	Glyma.01G208200	Chr01:53995308..53998115 reverse
GmTIP3;1	Glyma20g35860	Glyma.20G216100	Chr20:45196920..45198980 reverse
GmTIP3;2	Glyma10g31750	Glyma.10G174400	Chr10:40798016..40799836 forward
GmTIP3;3	Glyma16g33530	Glyma.16G210000	Chr16:36924622..36927185 reverse
GmTIP3;4	Glyma09g28930	Glyma.09G160500	Chr09:38474274..38476333 reverse
GmTIP4;1	Glyma06g08910	Glyma.06G084600	Chr06:6503786..6505325 forward
GmTIP5;1	Glyma09g35860	Glyma.09G224700	Chr09:44938567..44940096 forward
GmTIP5;2	Glyma12g01490	Glyma.12G012300	Chr12:900156..901119 reverse
