# Supplementary material for: Soybean TIP Gene Family Analysis and Characterization of GmTIP1;5 and GmTIP2;5 Water Transport Activity
Source: Front Plant Sci. 2016 Oct 21;7:1564. doi: 10.3389/fpls.2016.01564 (PMC5073556; doi:10.3389/fpls.2016.01564)
Supplement: Supplementary file 2 [file Table_2.XLSX]

## Sheet: Table S2
Table S2. Estimates of the dates for the segmental duplication events in the TIP gene pairs in soybean.
#	Gene Locus 1	Gene Name	Gene Locus 2	Gene Name	Ka	Ks	Ka/Ks	Mya
1	Glyma.02G094700	GmTIP1;9	Glyma.12G066200	GmTIP1;4	0.15	1.22	0.122951	84.8361
2	Glyma.02G094700	GmTIP1;9	Glyma.11G143100	GmTIP1;5	0.13	1.1	0.118182	81.5455
3	Glyma.02G094700	GmTIP1;9	Glyma.13G333100	GmTIP1;6	0.13	1.3	0.1	69
4	Glyma.02G094700	GmTIP1;9	Glyma.10G290600	GmTIP1;7	0.07	0.47	0.148936	102.766
5	Glyma.02G094700	GmTIP1;9	Glyma.18G286700	GmTIP1;8	0.02	0.11	0.181818	125.455
6	Glyma.03G185900	GmTIP1;3	Glyma.13G146300	GmTIP1;1	0.22	0.87	0.252874	174.483
7	Glyma.03G185900	GmTIP1;3	Glyma.19G186100	GmTIP1;2	0.01	0.18	0.0555556	38.3333
8	Glyma.06G084600	GmTIP4;1	Glyma.08G203000	GmTIP2;4	0.39	1.44	0.270833	186.875
9	Glyma.06G084600	GmTIP4;1	Glyma.07G018000	GmTIP2;5	0.38	1.48	0.256757	177.162
10	Glyma.07G018000	GmTIP2;5	Glyma.13G356000	GmTIP2;1	0.07	0.39	0.179487	123.846
11	Glyma.07G018000	GmTIP2;5	Glyma.15G018100	GmTIP2;2	0.06	0.38	0.157895	108.947
12	Glyma.07G018000	GmTIP2;5	Glyma.08G203000	GmTIP2;4	0	0.06	0	0
13	Glyma.08G203000	GmTIP2;4	Glyma.13G356000	GmTIP2;1	0.07	0.47	0.148936	102.766
14	Glyma.08G203000	GmTIP2;4	Glyma.15G018100	GmTIP2;2	0.06	0.46	0.130435	90
15	Glyma.09G160500	GmTIP3;4	Glyma.20G216100	GmTIP3;1	0.15	0.64	0.234375	161.719
16	Glyma.09G160500	GmTIP3;4	Glyma.10G174400	GmTIP3;2	0.14	0.59	0.237288	163.729
17	Glyma.09G160500	GmTIP3;4	Glyma.16G210000	GmTIP3;3	0.01	0.12	0.0833333	57.5
18	Glyma.09G224700	GmTIP5;1	Glyma.12G012300	GmTIP5;2	0.04	0.17	0.235294	162.353
19	Glyma.10G174400	GmTIP3;2	Glyma.20G216100	GmTIP3;1	0.01	0.12	0.0833333	57.5
20	Glyma.10G174400	GmTIP3;2	Glyma.16G210000	GmTIP3;3	0.15	0.56	0.267857	184.821
21	Glyma.10G290600	GmTIP1;7	Glyma.18G286700	GmTIP1;8	0.08	0.44	0.181818	125.455
22	Glyma.11G143100	GmTIP1;5	Glyma.19G186100	GmTIP1;2	0.19	0	N/A	N/A
23	Glyma.11G143100	GmTIP1;5	Glyma.12G066200	GmTIP1;4	0.02	0.18	0.111111	76.6667
24	Glyma.11G143100	GmTIP1;5	Glyma.13G333100	GmTIP1;6	0.05	0.63	0.0793651	54.7619
25	Glyma.11G143100	GmTIP1;5	Glyma.18G286700	GmTIP1;8	0.14	1.17	0.119658	82.5641
26	Glyma.12G066200	GmTIP1;4	Glyma.13G333100	GmTIP1;6	0.06	0.55	0.109091	75.2727
27	Glyma.12G066200	GmTIP1;4	Glyma.18G286700	GmTIP1;8	0.17	1.22	0.139344	96.1475
28	Glyma.13G146300	GmTIP1;1	Glyma.19G186100	GmTIP1;2	0.22	0.8	0.275	189.75
29	Glyma.13G333100	GmTIP1;6	Glyma.18G286700	GmTIP1;8	0.14	1.43	0.0979021	67.5524
30	Glyma.13G356000	GmTIP2;1	Glyma.15G018100	GmTIP2;2	0.01	0.09	0.111111	76.6667
31	Glyma.16G210000	GmTIP3;3	Glyma.20G216100	GmTIP3;1	0.15	0.63	0.238095	164.286
