# Supplementary material for: Soybean TIP Gene Family Analysis and Characterization of GmTIP1;5 and GmTIP2;5 Water Transport Activity
Source: Front Plant Sci. 2016 Oct 21;7:1564. doi: 10.3389/fpls.2016.01564 (PMC5073556; doi:10.3389/fpls.2016.01564)
Supplement: Supplementary file 4 [file Table_4.XLSX]

## Sheet: Table S4
Table S4: Identification of synonymous and nonsynonymous SNPs and deletion in GmTIP genes from 106 soybean resequencing data.
		GmTIP1;1			GmTIP1;2			GmTIP1;3									GmTIP1;4				GmTIP1;5	GmTIP1;6	GmTIP1;7				GmTIP1;8						GmTIP1;9			GmTIP2;2				GmTIP2;4			GmTIP2;5		GmTIP2;6		GmTIP2;7
		Gm13_24436872	Gm13_24437017	Gm13_24438243	Gm19_44259038	Gm19_44259408	Gm19_44259525	Gm03_41779706	Gm03_41779871	Gm03_41779955	Gm03_41780163	Gm03_41780165	Gm03_41780209	Gm03_41780280	Gm03_41780298	Gm03_41780309	Gm12_4870599	Gm12_4870611	Gm12_4871197	Gm12_4871348	Gm11_10893459	Gm13_41271661	Gm10_50271700	Gm10_50271728	Gm10_50272236	Gm10_50272846	Gm18_60989787	Gm18_60989811	Gm18_60990664	Gm18_60991254	Gm18_60991317	Gm18_60991323	Gm02_8410029	Gm02_8410239	Gm02_8410595	Gm15_1393760	Gm15_1393910	Gm15_1394031	Gm15_1395116	Gm08_16536583	Gm08_16536598	Gm08_16536688	Gm07_1436397	Gm07_1437262	Gm11_2477846	Gm11_2478295	Gm01_53111158	Gm01_53111306	Gm01_53111784
	AA Change >	V<>M	A<>A	N<>D	G<>G	G<>G	A<>A	G<>G	K<>N	V<>V	L<>F	L<>L	A<>S	A<>A	P<>P	A<>T	A<>S	S<>G	C<>C/F	A<>T	G<>G	V<>I	T<>A	F<>L	S<>S/R	S<>S	A<>V	A<>G	I<>V	F<>F	I<>I	A<>A	V<>V	T<>T	V<>V	A<>T	S<>S/A	V<>V	G<>G	Y<>Y	D<>D	G<>G	A<>A	Y<>Y	L<>L	S<>S	Y<>H	A<>A	I<>I
	Position >	207	158	45	183	91	52	221	166	138	100	100	85	61	55	52	207	203	118	68	113	232	163	153	44	40	7	15	94	204	225	227	232	162	84	244	194	153	113	158	163	193	107	232	103	191	248	198	99
PI#	SNP ID >	A1	A2	A3	A4	A5	A6	A7	A8	A9	A10	A11	A12	A13	A14	A15	A16	A17	A18	A19	A20	A21	A22	A23	A24	A25	A26	A27	A28	A29	A30	A31	A32	A33	A34	A35	A36	A37	A38	A39	A40	A41	A42	A43	A44	A45	A46	A47	A48
Williams 82	Ref	C	C	T	G	G	A	G	C	G	T	A	T	A	G	C	C	T	C	C	A	G	T	A	G	A	C	C	A	T	T	A	T	T	T	C	A	C	A	C	T	C	A	C	A	T	A	A	G
PI 518664 (Hutcheson)	HN001	C	C	T	G	G	A	G	C	G	T	A	T	A	G	C	C	T	C	C	A	A	T	A	G	A	C	C	A	T	A	A	A	T	C	C	A	C	A	C	T	C	A	C	A	T	A	A	G
PI 548402 (Peking)	HN002	C	C	T	G	G	A	C	C	G	T	A	T	G	A	C	C	T	C	C	A	A	T	A	G	A	C	C	A	T	A	A	T	T	T	C	A	C	A	T	C	A	G	C	A	T	A	A	G
PI 089772	HN003	C	C	T	G	A	G	C	C	G	T	A	T	G	G	C	C	T	M	C	A	A	T	A	G	A	C	C	A	T	A	A	T	T	T	C	A	C	A	C	T	C	G	C	A	T	A	A	G
PI 090763	HN004	C	C	T	G	G	A	C	C	G	T	A	T	G	A	C	C	T	C	C	A	A	T	A	G	A	C	C	A	T	A	A	T	T	T	C	A	C	A	T	C	A	A	C	A	T	A	A	G
PI 404166	HN005	C	C	T	G	A	G	C	C	G	T	A	T	G	A	C	C	T	C	C	A	A	T	A	G	A	C	G	A	C	A	A	T	T	T	C	A	C	A	T	C	A	G	C	A	T	A	A	G
PI 407788A	HN006	C	C	T	G	G	A	G	C	G	T	A	T	A	G	C	C	T	C	C	A	A	T	A	G	A	C	G	A	T	A	A	T	T	T	C	A	C	A	C	T	C	G	C	G	C	A	A	G
PI 424298	HN007	C	C	T	G	G	A	G	C	G	T	A	T	A	G	C	C	T	C	C	A	A	T	A	G	A	C	G	A	T	A	A	T	T	T	C	A	C	A	T	T	C	G	C	A	T	A	A	G
PI 437655	HN008	C	C	T	G	G	A	C	C	G	T	A	T	G	G	C	C	T	C	C	A	A	T	A	G	A	C	G	A	T	A	A	T	T	T	C	A	C	A	T	T	C	A	C	A	T	A	A	G
PI 495017C	HN009	C	C	T	G	G	A	C	C	G	T	A	T	G	G	C	C	T	C	C	A	A	T	A	G	A	C	G	A	T	A	A	T	T	T	C	A	C	A	C	T	C	G	C	A	T	A	A	G
PI 468915	HN010	C	C	T	G	G	A	C	C	G	T	A	T	G	G	C	C	T	C	C	A	A	T	A	G	A	C	C	A	T	A	A	T	T	T	C	A	A	T	C	T	C	G	C	A	T	A	A	G
PI 507354	HN011	C	C	T	G	G	A	G	C	G	T	A	T	A	G	C	C	T	M	T	A	A	T	A	G	A	C	G	A	T	A	A	T	T	T	C	A	C	A	T	C	A	A	C	A	T	A	A	G
PI 567305	HN012	C	C	T	G	G	A	C	C	G	T	A	T	G	G	C	C	T	C	C	A	A	T	A	G	A	C	G	A	C	A	A	T	T	T	C	A	C	A	T	C	A	A	C	A	T	G	A	G
S05-11482	HN013	C	C	T	G	G	A	G	C	G	T	A	T	A	G	C	C	T	C	C	G	G	T	A	G	A	C	C	A	T	T	A	T	T	T	C	A	C	A	C	T	C	A	C	A	T	A	A	G
PI 548667 (Essex)	HN014	C	C	T	G	G	A	G	C	G	T	A	T	A	G	C	C	T	C	T	G	G	T	A	G	A	C	C	A	T	T	A	T	T	T	C	A	C	A	C	T	C	A	C	A	T	A	A	G
PI 437654	HN015	C	C	T	G	G	A	C	C	G	T	A	T	G	G	C	C	T	C	C	A	A	T	A	G	A	C	G	A	T	A	A	T	T	T	C	A	C	A	T	C	A	A	C	A	T	A	A	G
PI 567387	HN016	C	C	T	G	G	A	G	C	G	T	A	T	A	G	C	C	T	C	C	A	A	T	A	G	A	C	C	A	C	T	A	T	T	T	C	A	C	A	T	C	A	G	C	A	T	A	A	G
PI 437725	HN017	C	C	T	G	G	A	-	C	G	T	A	T	G	A	C	C	T	C	C	A	A	T	A	G	A	C	C	A	T	A	A	T	T	T	C	A	C	A	T	C	A	G	C	A	T	A	A	G
PI 437690	HN018	C	C	T	G	G	A	C	C	G	T	A	T	G	A	C	C	T	M	C	A	A	T	A	G	A	C	G	A	C	A	A	T	T	T	C	A	-	A	C	T	C	G	C	A	T	A	A	G
PI 548402	HN019	C	C	T	G	A	G	C	C	G	T	A	T	G	A	C	C	T	C	C	A	A	T	A	G	A	C	C	A	T	A	A	T	T	T	C	A	C	A	T	C	A	G	C	A	T	A	A	G
PI 088788	HN020	C	C	T	G	G	A	C	C	G	T	A	T	G	G	C	C	T	M	C	A	A	T	A	G	A	C	C	A	T	A	A	A	C	C	C	A	C	A	T	C	A	G	C	A	T	A	A	G
PI 209332	HN021	C	C	T	G	G	A	C	C	G	T	A	T	G	G	C	C	T	C	T	A	A	T	A	G	A	C	G	A	T	A	A	T	T	T	C	A	C	A	T	C	A	A	C	A	T	A	A	G
PI 404198B	HN022	C	C	T	G	G	A	C	C	G	T	A	T	G	G	C	C	T	C	C	A	A	T	A	G	T	C	C	A	C	T	A	T	T	T	C	A	C	A	T	T	C	A	C	A	T	A	A	G
PI 424608A	HN023	C	C	T	G	G	A	G	C	G	T	A	T	A	G	C	C	T	M	C	A	G	T	A	G	A	C	G	A	T	A	A	T	T	T	T	A	C	T	C	T	C	A	C	A	T	A	A	G
PI 548316	HN024	C	C	T	G	G	A	G	C	G	T	A	T	A	G	C	C	T	M	C	A	A	C	G	G	T	C	C	A		A	A	T	T	T	C	A	C	A	C	T	C	G	C	A	T	A	A	G
PI 567516C	HN025	T	C	T	G	G	A	C	C	G	T	A	T	G	G	C	A	T	C	C	A	A	T	A	G	A	T	G	A	T	A	A	T	T	T	C	A	C	A	T	C	A	A	C	A	T	A	A	G
PI 612611	HN026	C	C	T	G	A	G	G	C	G	T	A	T	A	G	C	C	T	C	C	A	A	T	A	G	A	C	G	A	T	A	A	T	T	T	C	A	C	A	T	C	A	A	C	A	T	A	A	G
S10-11227	HN027	C	C	T	G	G	A	G	C	G	T	A	T	A	G	C	C	T	C	C	A	G	T	A	G	A	C	C	A	T	A	A	T	T	T	C	A	C	A	C	T	C	A	C	A	T	A	A	G
Holladay (S-100)	HN028	C	C	T	G	G	A	G	C	G	T	A	T	A	G	C	C	T	C	C	G	G	T	A	-	A	C	C	A	T	A	C	T	T	T	C	A	C	A	C	T	C	A	C	A	T	A	A	G
IA3023	HN029	C	C	T	G	G	A	G	C	G	W	A	T	A	G	C	C	T	C	C	A	G	T	A	G	A	C	C	A	T	T	A	T	T	T	C	A	C	A	C	T	C	A	C	A	T	A	A	G
Maverick	HN030	C	C	T	G	G	A	G	C	G	T	A	T	A	G	C	C	T	M	T	A	A	T	A	G	A	C	C	A	T	T	A	T	T	T	C	A	C	A	C	T	C	A	C	A	T	A	A	G
PI 079691-4	HN031	C	C	T	G	G	A	G	C	G	T	A	T	A	G	C	C	T	M	C	A	A	T	A	G	A	C	C	A	T	A	A	A	C	C	C	A	C	A	T	T	C	A	C	G	C	A	A	G
PI 086006	HN032	C	C	T	G	G	A	G	C	G	T	A	T	A	G	C	C	T	M	C	A	A	T	A	G	A	C	C	A	T	A	A	A	C	C	C	A	C	A	T	T	C	G	C	A	T	A	A	G
PI 087617	HN033	C	C	T	G	G	A	G	C	G	T	A	T	A	G	C	C	T	M	T	A	G	T	A	G	A	C	G	A	T	A	A	T	T	T	C	A	C	A	C	T	C	A	C	A	T	A	A	G
PI 087631-1	HN034	C	C	T	G	A	G	C	C	G	T	A	T	G	A	C	C	T	C	C	A	A	T	A	G	A	C	G	A	T	A	A	T	T	T	C	A	C	A	T	C	A	G	C	A	T	A	A	G
PI 196175	HN035	C	C	T	G	G	A	G	C	G	T	A	T	A	G	C	C	T	C	T	A	A	T	A	S	A	C	G	A	T	A	A	T	T	T	C	A	C	A	T	T	C	G	C	A	T	A	A	G
PI 200508	HN037	C	C	T	G	G	A	G	C	G	T	A	T	A	G	C	C	T	C	C	A	G	T	A	G	A	C	G	A	T	A	A	T	T	T	C	A	-	A	C	T	C	A	C	A	T	A	A	G
PI 248515	HN038	C	C	T	G	A	A	G	C	G	T	A	T	A	G	C	C	T	C	T	A	A	C	G	G	T	C	G	G	T	T	A	T	T	T	C	A	-	A	C	T	C	A	C	A	T	A	A	G
PI 366121	HN039	C	C	T	S	G	R	G	C	G	T	A	T	A	G	C	C	T	C	Y	A	A	C	A	G	T	C	C	A	T	A	A	W	T	Y	C	A	C	W	C	T	C	A	C	A	T	A	A	R
PI 378702	HN040	C	G	C	G	G	A	C	C	G	G	G	T	G	G	T	C	T	C	T	G	G	C	G	G	T	C	G	A	T	A	A	A	T	C	C	A	A	T	T	C	C	A	C	A	T	A	A	G
PI 398593	HN041	C	C	T	G	G	A	G	C	G	W	A	T	A	G	C	C	T	M	T	G	A	T	A	G	A	C	C	A	T	T	A	T	T	T	C	A	C	A	T	T	C	A	C	A	T	A	A	G
PI 398595	HN042	C	C	T	G	G	A	G	C	G	T	A	T	A	G	C	C	T	M	T	A	A	T	A	G	A	C	C	A	T	T	A	T	T	T	C	A	C	A	T	T	C	A	C	A	T	A	A	G
PI 398610	HN043	C	C	T	G	G	A	G	C	G	T	A	T	A	G	C	C	T	C	T	G	A	C	G	G	T	C	G	A	T	A	A	A	T	C	C	A	C	A	C	T	C	A	C	A	T	A	A	G
PI 398614	HN044	C	C	T	G	G	A	G	C	G	T	A	T	A	G	C	C	T	M	T	A	A	C	G	G	T	C	C	A	T	T	A	A	T	C	C	A	C	A	C	T	C	A	C	A	T	A	A	G
PI 407162	HN045	C	C	T	C	G	G	C	C	G	T	A	T	A	G	C	C	T	C	T	A	A	C	A	G	T	C	C	A	T	A	A	T	T	T	C	A	C	T	T	T	C	A	C	G	T	A	A	A
PI 407184	HN046	C	C	T	C	G	G	C	C	G	T	A	T	A	G	C	C	T	C	C	G	G	T	A	G	T	C	G	A	T	A	A	A	C	C	C	A	C	T	T	C	A	A	C	A	T	A	G	G
PI 407729	HN047	C	C	T	G	G	A	C	C	G	T	A	T	G	G	C	C	T	C	C	A	A	T	A	G	A	C	C	A	T	T	A	T	T	T	C	A	C	A	T	C	A	G	C	A	T	A	A	G
PI 407965	HN048	C	C	T	G	G	A	G	C	G	T	A	T	A	G	C	C	T	C	C	A	A	T	A	G	A	C	G	A	T	A	C	T	T	T	C	A	C	A	T	T	C	A	C	A	T	A	A	G
PI 408105A	HN049	C	C	T	G	G	A	G	C	G	T	A	T	A	G	C	C	T	C	T	A	A	T	A	G	A	C	C	A	T	T	A	T	T	T	C	A	-	A	C	T	C	A	C	A	T	A	A	G
PI 416937	HN050	C	C	T	G	G	A	G	C	G	T	A	T	A	G	C	C	T	M	T	A	G	T	A	G	A	C	G	A	T	A	C	T	T	T	C	A	C	A	C	T	C	A	C	A	T	A	A	G
PI 424078	HN051	C	C	T	G	G	A	G	C	G	T	A	T	A	G	C	C	T	C	C	A	A	T	A	G	A	C	G	A	C	T	A	T	T	T	C	A	C	A	C	T	C	G	C	G	T	A	A	G
PI 424079	HN052	C	C	C	G	G	A	G	C	G	T	A	T	A	G	C	C	T	C	T	G	G	C	A	G	A	C	G	A	T	A	A	A	C	C	C	A	A	T	C	T	C	A	T	G	T	A	A	A
PI 424088	HN053	C	C	T	G	G	G	C	C	A	G	G	T	G	G	C	C	C	M	T	A	G	C	A	G	T	C	G	A	T	A	A	T	T	T	C	A	C	T	T	T	C	A	C	G	T	A	G	G
PI 437169B	HN054	C	C	T	G	G	A	G	C	G	T	A	T	A	-	C	C	T	C	T	A	G	C	G	G	T	C	C	A	C	T	A	T	T	T	C	A	-	A	C	T	C	G	C	A	T	A	A	G
PI 437679	HN055	C	C	T	G	A	G	C	C	G	T	A	T	G	A	C	C	T	C	C	A	A	T	A	G	A	C	C	A	T	A	A	T	T	T	C	A	C	A	T	C	A	G	C	A	T	A	A	G
PI 437863A	HN056	C	C	T	G	A	G	G	C	G	W	A	T	A	G	C	C	T	C	C	A	G	C	G	S	T	C	C	A	T	T	A	T	T	T	C	A	C	A	C	T	C	G	C	A	T	A	A	G
PI 438258	HN057	C	C	T	G	G	A	G	C	G	T	A	T	A	G	C	C	T	M	Y	A	G	T	A	G	A	C	C	A	C	T	A	T	T	T	C	A	-	A	C	T	C	A	C	A	T	A	A	G
PI 458515	HN058	C	C	T	G	G	A	-	C	G	T	A	T	A	G	C	C	T	C	C	A	R	T	A	G	A	C	G	A	T	A	M	T	T	T	C	A	C	A	C	Y	M	A	C	A	T	A	A	G
PI 464920B	HN059	C	C	T	G	A	A	C	C	G	T	A	T	G	G	C	C	T	M	C	A	G	C	G	G	T	C	C	A	T	A	A	T	T	T	C	A	C	A	C	T	C	A	C	A	T	A	A	G
PI 467312	HN060	C	C	T	G	G	A	C	C	G	T	A	T	G	A	C	C	T	C	C	A	A	T	A	G	A	C	C	A	T	T	A	T	T	T	C	A	A	A	T	C	A	G	C	A	T	A	A	G
PI 471938	HN061	C	C	T	G	A	A	G	C	G	C	A	A	A	G	C	C	T	M	C	A	G	C	G	G	T	C	C	A	T	A	A	T	T	T	C	A	C	A	C	T	C	A	C	A	T	A	A	G
PI 475783B	HN062	C	C	T	G	G	A	G	C	G	T	A	T	A	G	C	C	T	C	C	A	G	C	G	G	T	C	C	A	T	T	A	T	T	T	C	A	C	A	C	T	C	A	C	A	T	A	A	G
PI 483463	HN063	C	G	C	G	G	G	C	C	A	T	A	T	G	A	C	C	T	C	C	A	G	C	A	G	T	C	G	A	T	A	A	T	T	T	C	A	C	A	T	T	C	A	C	G	C	A	A	A
PI 518751	HN064	C	C	T	G	G	A	G	C	G	T	A	T	A	G	C	C	T	C	C	A	G	T	A	G	A	C	G	A	T	A	A	T	T	T	C	A	C	A	C	T	C	A	C	A	T	A	A	G
PI 542044	HN065	C	C	T	G	G	A	G	C	G	T	A	T	A	G	C	C	T	C	C	A	G	T	A	G	A	C	C	A	T	T	A	T	T	T	C	A	C	A	C	T	C	A	C	A	T	A	A	G
PI 547862	HN066	C	C	T	G	G	A	G	C	G	T	A	T	A	G	C	C	T	M	C	A	G	T	A	C	A	C	C	A	T	T	A	T	T	T	C	A	C	A	C	T	C	A	C	A	T	A	A	G
PI 548317	HN067	C	C	T	G	G	A	C	C	G	T	A	T	G	A	C	C	T	M	C	A	G	T	A	G	A	C	C	A	T	A	A	T	T	T	C	A	C	A	C	T	C	G	C	A	T	A	A	G
PI 548349	HN068	C	C	T	G	G	A	C	C	G	T	A	T	G	G	C	C	T	M	C	A	A	T	A	G	A	C	G	A	T	A	A	T	T	T	C	A	C	A	T	T	C	A	C	A	T	A	A	G
PI 548415	HN069	C	C	T	G	G	A	C	C	G	T	A	T	G	G	C	C	T	C	C	A	A	T	A	G	A	C	C	A	T	A	A	T	T	T	C	A	C	A	T	C	A	A	C	A	T	A	A	G
PI 548511	HN070	C	C	T	G	G	A	G	C	G	T	A	C	A	G	C	C	T	C	C	A	G	T	A	G	A	C	G	A	T	A	C	T	T	T	C	A	C	A	C	T	C	A	C	A	T	A	A	G
PI 548657 (Jackson)	HN071	C	C	T	G	G	A	G	C	G	T	A	T	A	G	C	C	T	C	C	A	A	T	A	G	A	C	C	A	T	T	A	T	T	T	C	A	C	A	C	T	C	A	C	A	T	A	A	G
PI 549031	HN072	C	C	T	G	G	A	C	C	G	T	A	T	G	A	C	C	T	C	C	A	A	T	A	G	A	C	C	A	T	A	A	T	T	T	C	A	C	A	T	C	A	G	C	A	T	A	A	G
PI 552538 (Dunbar)	HN073	C	C	T	G	A	A	G	C	G	T	A	T	A	G	C	C	T	C	T	A	G	C	G	G	T	C	C	A	T	A	A	T	T	T	C	A	-	A	C	T	C	A	C	A	T	A	A	G
PI 561271	HN074	C	C	T	G	A	A	C	C	G	T	A	T	G	G	C	C	T	M	C	A	G	T	A	G	T	C	C	A	T	T	A	A	T	C	C	A	C	A	T	C	C	A	C	A	W	A	A	G
PI 567230	HN075	C	C	T	G	G	A	C	C	G	T	A	T	G	A	C	A	T	C	C	A	A	T	A	G	A	C	C	A	C	T	A	T	T	T	C	A	C	A	T	C	A	G	C	A	T	A	A	G
PI 567336B	HN076	C	C	T	G	G	A	C	C	G	T	A	T	G	A	C	A	T	C	C	A	A	T	A	G	A	T	G	A	T	A	A	T	T	T	C	A	-	A	T	T	C	A	C	A	T	A	A	G
PI 567343	HN077	C	C	T	G	G	A	G	C	G	T	A	T	A	G	C	A	T	M	C	A	A	T	A	G	A	C	G	A	T	A	A	T	T	T	C	A	A	T	C	T	C	A	C	A	T	A	A	G
PI 567354	HN078	C	C	T	G	G	A	G	G	G	T	A	T	A	G	C	C	T	M	C	A	A	T	A	G	A	C	C	A	T	A	A	T	T	T	C	A	A	T	C	T	C	A	C	A	T	A	A	G
PI 567357	HN079	C	C	T	G	G	A	C	C	G	T	A	T	G	A	C	C	T	M	C	A	A	C	G	S	T	C	C	A	T	A	A	T	T	T	C	A	C	A	C	T	C	G	C	A	T	A	A	G
PI 567383	HN080	C	C	T	G	G	A	C	C	G	T	A	T	G	G	C	C	T	M	T	A	A	T	A	G	A	C	C	A	T	A	A	T	T	T	C	A	C	A	C	T	C	A	C	A	T	A	A	G
PI 567519	HN081	C	C	T	G	G	A	G	C	G	T	A	T	R	R	M	C	T	M	T	A	R	T	A	G	A	C	C	A	T	W	A	T	T	T	C	A	A	T	C	T	C	R	C	A	T	A	A	G
PI 567611	HN082	C	C	T	G	G	A	G	C	G	T	A	T	A	G	C	C	T	M	C	A	A	T	A	G	A	C	C	A	T	A	A	T	T	T	C	A	C	A	C	T	C	A	C	A	T	A	A	G
PI 567651	HN083	C	C	T	G	G	A	G	C	G	T	A	T	A	G	C	C	T	C	C	A	G	T	A	G	A	C	G	A	C	A	A	T	T	T	C	A	C	A	C	T	C	G	C	A	T	A	A	G
PI 567690	HN084	C	C	T	G	G	A	C	C	G	T	A	T	G	G	C	C	T	M	C	A	A	T	A	G	A	C	C	A	T	A	A	T	T	T	C	A	C	A	T	C	C	G	C	A	T	A	A	G
PI 567719	HN085	C	C	T	G	G	A	C	C	G	T	A	T	G	G	C	C	T	C	C	A	G	T	A	G	A	C	C	A	T	A	A	T	T	T	C	A	C	A	C	T	C	G	C	A	T	A	A	G
PI 567731	HN086	C	C	T	G	G	A	C	C	G	T	A	T	G	G	C	C	T	C	C	A	A	T	A	G	A	C	C	A	T	A	A	T	T	T	C	A	C	A	C	T	C	G	C	A	T	A	A	G
PI 591539	HN087	C	C	T	G	G	A	G	C	G	T	A	T	A	G	C	C	T	C	C	A	G	T	A	G	A	C	C	A	T	T	A	T	T	T	C	A	C	A	C	T	C	A	C	A	T	A	A	G
PI 593258 (Macon)	HN088	C	C	T	G	G	A	G	C	G	T	A	T	A	G	C	C	T	C	T	A	A	T	A	G	A	C	C	A	T	A	A	T	T	T	C	A	C	A	C	T	C	A	C	A	T	A	A	G
PI 594012	HN089	C	C	T	G	G	A	G	C	G	T	A	T	A	G	C	C	T	C	T	A	A	T	A	G	A	C	G	G	T	T	A	T	T	T	C	A	C	A	C	T	C	A	C	A	T	A	A	G
PI 594512A	HN090	C	C	T	G	G	A	G	C	G	T	A	T	A	G	C	C	T	C	C	A	A	C	G	G	T	C	G	A	T	A	A	T	T	T	C	A	C	A	C	T	C	A	C	A	T	A	A	G
PI 594599	HN091	C	C	T	G	G	A	C	C	G	T	A	T	A	G	C	C	T	M	C	A	G	C	G	G	T	C	G	A	T	A	A	T	T	T	C	A	C	A	C	T	C	A	C	A	T	A	A	G
PI 597387 (Pana)	HN092	C	C	T	G	G	A	G	C	G	T	A	T	A	G	C	C	T	C	T	A	A	T	A	S	A	C	C	A	T	T	A	T	T	T	C	A	M	A	C	T	C	A	C	A	T	A	A	G
PI 603154	HN093	C	C	T	G	G	A	G	C	G	T	A	T	A	G	C	C	T	M	C	A	G	T	A	S	A	C	G	A	T	A	A	A	T	C	C	A	C	A	C	T	C	A	C	A	T	A	A	G
PI 603170	HN094	C	C	T	G	G	A	G	C	G	T	A	T	A	G	C	C	T	M	C	G	G	T	A	G	A	C	G	A	T	A	A	T	T	T	C	A	C	A	C	T	C	G	C	A	T	A	A	G
PI 603175	HN095	C	C	T	G	G	A	G	C	G	T	A	T	A	G	C	C	T	C	C	G	A	C	G	G	T	C	G	A	T	A	A	T	T	T	C	A	C	A	C	T	C	A	C	A	T	A	A	G
PI 603176A	HN096	C	C	T	G	G	A	G	C	G	T	A	T	A	G	C	C	T	C	T	A	G	T	A	G	A	C	G	A	T	A	A	A	T	C	T	A	C	T	C	T	C	A	C	A	T	A	A	G
PI 603497	HN097	C	C	T	G	G	A	G	C	G	T	A	T	A	G	C	C	T	M	C	A	A	C	G	G	T	C	G	A	T	A	A	T	T	T	C	A	A	T	T	T	C	A	C	A	T	A	A	G
PI 605869A	HN098	C	C	T	G	G	A	G	C	G	T	A	T	A	G	C	C	T	C	T	A	A	T	A	G	T	C	C	A	T	T	A	T	T	T	C	A	C	A	C	T	C	A	C	A	T	A	A	G
PI 639740 (LD00-3309)	HN099	C	C	T	G	G	A	G	C	G	T	A	T	A	G	C	C	T	C	C	A	G	T	A	G	A	C	C	A	T	T	A	T	T	T	C	A	A	A	C	T	C	A	C	A	T	A	A	G
PI 647086	HN100	C	C	T	G	G	A	G	C	G	T	A	T	A	G	C	C	T	C	C	G	G	T	A	G	A	C	C	A	T	T	A	T	T	T	C	A	C	A	C	T	C	A	C	A	T	A	A	G
PI 658519 (LD00-2817)	HN101	C	C	T	G	G	A	G	C	G	T	A	T	A	G	C	C	T	C	C	G	A	T	A	G	A	C	G	A	T	A	C	T	T	T	C	A	C	A	C	T	C	A	C	A	T	A	A	G
S07-5049	HN102	C	C	T	G	A	G	G	C	G	T	A	T	A	G	C	C	T	C	C	A	G	T	A	G	A	C	C	A	T	T	A	T	T	T	C	A	C	A	C	T	C	A	C	A	T	A	A	G
V71-370	HN103	C	C	T	G	G	A	G	C	G	T	A	T	A	G	C	C	T	C	C	A	A	C	G	G	T	C	G	A	T	A	A	T	T	T	C	A	C	A	C	T	C	A	C	A	T	A	A	G
FC 31721	HN104	C	C	T	G	G	A	C	C	G	T	A	T	G	G	C	C	T	C	C	A	A	T	A	G	A	C	C	A	T	A	A	T	T	T	C	A	C	A	T	C	A	G	C	A	T	A	A	G
PI 438471 (Fiskeby III)	HN105	C	C	T	G	G	A	C	C	G	T	A	T	G	A	C	C	T	C	T	A	G	T	A	G	A	C	G	G	T	T	A	T	T	T	C	A	C	A	C	T	C	A	C	A	T	A	A	G
PI 417091	HN106	C	C	T	G	G	A	C	C	G	T	A	T	G	G	C	C	T	C	C	A	A	T	A	G	A	C	C	A	T	A	A	T	T	T	C	A	C	A	T	C	A	A	C	A	T	A	A	G
PI 417015	HN107	C	C	T	G	G	A	G	C	G	T	A	T	A	G	S	C	T	C	T	A	A	T	A	G	A	C	G	G	T	T	A	T	T	T	C	M	C	A	C	T	C	A	C	A	T	A	A	G
Note: The SNP different than Reference is highlighted using light blue or green color. Amino acid change are highlighted using red text. Glycine soja lines are highlighted using red text
[truncated: 33 more columns]
